# Supplementary material for: Reference-Free Population Genomics from Next-Generation Transcriptome Data and the Vertebrate–Invertebrate Gap
Source: PLoS Genet. 2013 Apr 11;9(4):e1003457. doi: 10.1371/journal.pgen.1003457 (PMC3623758; doi:10.1371/journal.pgen.1003457)
Supplement: Table S1 — Geographic origin and RNA extraction protocols for the 67 individuals analysed in this study. Preservation method: N: Liquid nitrogen; R: RNAlater buffer; G: Guanidinium thiocyanate-Phenol solution. RNA isolation method: GTPC: Guanidinium thiocyanate-Phenol Chloroform; SM: Silica membrane. (XLS) [file pgen.1003457.s006.xls]

## Sheet: Supplementary Table 1
Species	Taxon Id No	Location	Country	Stage	Tissue sample	Preservation method	RNA isolation method	Sequencing sample name	Sequencing
Ciona intestinalis A	GA12A	Thau	France	Adult	Gonads + Muscle	N or R	SM	NG-5002_GA12A	Illumina
Ciona intestinalis A	GA12B	Thau	France	Adult	Gonads + Muscle	N or R	SM	NG-5002_GA12B	Illumina
Ciona intestinalis A	GA12C	Thau	France	Adult	Gonads + Muscle	N or R	SM	NG-5002_GA12C	Illumina
Ciona intestinalis A	GA02R	Thau	France	Adult	Gonads + Muscle	N or R	SM	NG-5002_GA02R	Illumina
Ciona intestinalis A	GA12E	Vilanova i la Geltrú	Spain	Adult	Gonads + Muscle	N or R	SM	NG-5002_GA12E	Illumina
Ciona intestinalis A	GA12F	Vilanova i la Geltrú	Spain	Adult	Gonads + Muscle	N or R	SM	NG-5002_GA12F	Illumina
Ciona intestinalis A	GA12G	Vilanova i la Geltrú	Spain	Adult	Gonads + Muscle	N or R	SM	NG-5002_GA12G	Illumina
Ciona intestinalis A	GA12J	Santa Barbara	USA	Adult	Gonads + Muscle	N or R	SM	NG-5002_GA12J	Illumina
Ciona intestinalis A	GA12K	Santa Barbara	USA	Adult	Gonads + Muscle	N or R	SM	NG-5002_GA12K	Illumina
Ciona intestinalis A	GA12L	Santa Barbara	USA	Adult	Gonads + Muscle	N or R	SM	NG-5002_GA12L	Illumina
Ciona intestinalis B	GA02G	Grimstadvegen	Norway	Adult	Gonads + Muscle	N or R	SM	NG-5002_GA02G	Illumina
Ciona intestinalis B	GA02I	South Askøy	Norway	Adult	Gonads + Muscle	N or R	SM	NG-5002_GA02I	Illumina
Ciona intestinalis B	GA12M	South Askøy	Norway	Adult	Gonads + Muscle	N or R	SM	NG-5002_GA12M	Illumina
Ciona intestinalis B	GA12N	South Søtra	Norway	Adult	Gonads + Muscle	N or R	SM	NG-5002_GA12N	Illumina
Ciona intestinalis B	GA02J	South Søtra	Norway	Adult	Gonads + Muscle	N or R	SM	NG-5002_GA02J	Illumina
Ciona intestinalis B	GA02L	Chester	Canada	Adult	Gonads + Muscle	N or R	SM	NG-5002_GA02L	Illumina
Ciona intestinalis B	GA02M	Port La Tour	Canada	Adult	Gonads + Muscle	N or R	SM	NG-5002_GA02M	Illumina
Ciona intestinalis B	GA02N	Petit-de-Grat	Canada	Adult	Gonads + Muscle	N or R	SM	NG-5002_GA02N	Illumina
Ostrea edulis	GA14A	Quiberon bay	France	Adult	Mantle + Gille + Digestive gland + Abductor muscle	G	Combined GTPC and SM	NG-5002_GA08A	454
Ostrea edulis	GA14A	Quiberon bay	France	Adult	Mantle + Gille + Digestive gland + Abductor muscle	G	Combined GTPC and SM	NG-5002_GA14A	Illumina
Ostrea edulis	GA14B	Quiberon bay	France	Adult	Mantle + Gille + Digestive gland + Abductor muscle	G	Combined GTPC and SM	NG-5002_GA14B	Illumina
Ostrea edulis	GA14C	Quiberon bay	France	Adult	Mantle + Gille + Digestive gland + Abductor muscle	G	Combined GTPC and SM	NG-5002_GA14C	Illumina
Ostrea edulis	GA14D	Limfjord	Denmark	Adult	Mantle + Gille + Digestive gland + Abductor muscle	G	Combined GTPC and SM	NG-5002_GA14D	Illumina
Ostrea edulis	GA14E	Limfjord	Denmark	Adult	Mantle + Gille + Digestive gland + Abductor muscle	G	Combined GTPC and SM	NG-5002_GA14E	Illumina
Ostrea edulis	GA14F	Limfjord	Denmark	Adult	Mantle + Gille + Digestive gland + Abductor muscle	G	Combined GTPC and SM	NG-5002_GA14F	Illumina
Ostrea edulis	GA14G	Les Aresquiers - Frontignan Plage	France	Adult	Mantle + Gille + Digestive gland + Abductor muscle	G	Combined GTPC and SM	NG-5002_GA14G	Illumina
Ostrea edulis	GA14H	Les Aresquiers - Frontignan Plage	France	Adult	Mantle + Gille + Digestive gland + Abductor muscle	G	Combined GTPC and SM	NG-5002_GA14H	Illumina
Ostrea edulis	GA14I	Les Aresquiers - Frontignan Plage	France	Adult	Mantle + Gille + Digestive gland + Abductor muscle	G	Combined GTPC and SM	NG-5002_GA14I	Illumina
Ostrea edulis	GA14J	Les Aresquiers - Frontignan Plage	France	Adult	Mantle + Gille + Digestive gland + Abductor muscle	G	Combined GTPC and SM	NG-5002_GA14J	Illumina
Ostrea chilensis	GA14K	Menai strait - Wales	United Kingdom	Adult	Mantle + Gille + Digestive gland + Abductor muscle	R	SM	NG-5002_GA14K	Illumina
Ostrea chilensis	GA14L	Menai strait - Wales	United Kingdom	Adult	Mantle + Gille + Digestive gland + Abductor muscle	R	SM	NG-5002_GA14L	Illumina
Lepus granatensis	GA04F	Pancas	Portugal	Adult	Spleen + Kidney + Liver + Lung	R	GTPC or SM	NG-5002_GA04A	454
Lepus granatensis	GA04D	Argeriz - Valpaços	Portugal	Adult	Spleen + Kidney + Liver + Lung	R	GTPC or SM	NG-5002_GA04D	Illumina
Lepus granatensis	GA04E	Rio Torto - Valpaços	Portugal	Adult	Spleen + Kidney + Liver + Lung	R	GTPC or SM	NG-5002_GA04E	Illumina
Lepus granatensis	GA04F	Pancas	Portugal	Adult	Spleen + Kidney + Liver + Lung	R	GTPC or SM	NG-5002_GA04F	Illumina
Lepus granatensis	GA04H	Toledo	Spain	Adult	Spleen + Kidney + Liver + Lung	R	GTPC or SM	NG-5002_GA04H	Illumina
Lepus granatensis	GA04I	Ciudad Real	Spain	Adult	Spleen + Kidney + Liver + Lung	R	GTPC or SM	NG-5002_GA04I	Illumina
Lepus granatensis	GA04J	Ciudad Real	Spain	Adult	Spleen + Kidney + Liver + Lung	R	GTPC or SM	NG-5002_GA04J	Illumina
Lepus granatensis	GA04K	Huelva	Spain	Adult	Spleen + Kidney + Liver + Lung	R	GTPC or SM	NG-5002_GA04K	Illumina
Lepus granatensis	GA04L	Huelva	Spain	Adult	Spleen + Kidney + Liver + Lung	R	GTPC or SM	NG-5002_GA04L	Illumina
Lepus granatensis	GA04M	Navarra	Spain	Adult	Spleen + Kidney + Liver + Lung	R	GTPC or SM	NG-5002_GA04M	Illumina
Lepus granatensis	GA04N	Navarra	Spain	Adult	Spleen + Kidney + Liver + Lung	R	GTPC or SM	NG-5002_GA04N	Illumina
Lepus americanus	GA04B	Lake Inez - Montana	USA	Adult	Spleen + Kidney + Liver	R	GTPC or SM	NG-5002_GA04B	Illumina
Emys orbicularis	GA03K	San Rossore- Pisa	Italie	Adult or sub-adult	Blood	G	Combined GTPC and SM	NG-5002_GA03A	454
Emys orbicularis	GA03E	Budapest	Hungary	Adult or sub-adult	Blood	G	Combined GTPC and SM	NG-5002_GA03E	Illumina
Emys orbicularis	GA03F	Budapest	Hungary	Adult or sub-adult	Blood	G	Combined GTPC and SM	NG-5002_GA03F	Illumina
Emys orbicularis	GA03I	Ljubljana	Slovénie	Adult or sub-adult	Blood	G	Combined GTPC and SM	NG-5002_GA03I	Illumina
Emys orbicularis	GA03J	Ljubljana	Slovénie	Adult or sub-adult	Blood	G	Combined GTPC and SM	NG-5002_GA03J	Illumina
Emys orbicularis	GA03G	San Rossore- Pisa	Italie	Adult or sub-adult	Blood	G	Combined GTPC and SM	NG-5002_GA03G	Illumina
Emys orbicularis	GA03K	San Rossore- Pisa	Italie	Adult or sub-adult	Blood	G	Combined GTPC and SM	NG-5002_GA03K	Illumina
Emys orbicularis	GA03C	Leucate	France	Adult or sub-adult	Blood	G	Combined GTPC and SM	NG-5002_GA03C	Illumina
Emys orbicularis	GA03D	Leucate	France	Adult or sub-adult	Blood	G	Combined GTPC and SM	NG-5002_GA03D	Illumina
Emys orbicularis	GA03H	Galicia, Luoro river	Spain	Adult or sub-adult	Blood	G	Combined GTPC and SM	NG-5002_GA03H	Illumina
Emys orbicularis	GA03L	Galicia, Luoro river	Spain	Adult or sub-adult	Blood	G	Combined GTPC and SM	NG-5002_GA03L	Illumina
Trachemys scripta	GA03M	Montpellier	France	Adult or sub-adult	Blood	G	Combined GTPC and SM	NG-5002_GA03M	Illumina
Trachemys scripta	GA03N	Montpellier	France	Adult or sub-adult	Blood	G	Combined GTPC and SM	NG-5002_GA03N	Illumina
Reticulitermes grassei	GA15A	Pissos	France	Neotenic female	Whole individual	N	GTPC	NG-5002_GA15A	Illumina
Reticulitermes grassei	GA15B	Poitiers	France	Neotenic female	Whole individual	N	GTPC	NG-5002_GA15B	Illumina
Reticulitermes grassei	GA15C	Gatseau	France	Neotenic female	Whole individual	N	GTPC	NG-5002_GA15C	Illumina
Reticulitermes grassei	GA15D	Gatseau	France	Neotenic female	Whole individual	N	GTPC	NG-5002_GA15D	Illumina
Reticulitermes grassei	GA15E	Ustaritz	France	Neotenic female	Whole individual	N	GTPC	NG-5002_GA15E	Illumina
Reticulitermes grassei	GA15F	Eguilles	France	Neotenic female	Whole individual	N	GTPC	NG-5002_GA15F	Illumina
Reticulitermes grassei	GA15G	Eguilles	France	Neotenic female	Whole individual	N	GTPC	NG-5002_GA15G	Illumina
Reticulitermes grassei	GA15H	Cugnaux	France	Neotenic female	Whole individual	N	GTPC	NG-5002_GA15H	Illumina
Reticulitermes grassei	GA15I	Petit Bôo	France	Neotenic female	Whole individual	N	GTPC	NG-5002_GA15I	Illumina
Reticulitermes flavipes	GA15K	Olonne	France	Neotenic female	Whole individual	N	GTPC	NG-5002_GA15K	Illumina
Reticulitermes flavipes	GA15L	Oléron	France	Neotenic female	Whole individual	N	GTPC	NG-5002_GA15L	Illumina

## Sheet: Feuil2
focal species	outgroup	ind.
C. intestinalis A	C. intestinalis B	10+8
O. edulis	O. chilensis	10+2
L. granatensis	L. americanus	10+1
E. orbicularis	T. scripta	10+2
M. barbarus	M. bouvieri	10+1
